# Supplementary material for: Pre-Existing Cross-Reactive Antibody Responses Do Not Significantly Impact Inactivated COVID-19 Vaccine-Induced Neutralization
Source: Front Immunol. 2021 Nov 19;12:772511. doi: 10.3389/fimmu.2021.772511 (PMC8640209; doi:10.3389/fimmu.2021.772511)
Supplement: Supplementary Table 1 — The pre-existing cross-reactive antibody responses (IgG and IgM) in pre-vaccination sera. Fluorescence readings are logarithmically processed. [file Table_1.xlsx]

## Sheet: Suppl Table 1
	IgG				IgM
	%inhibition <40 (n=16)	%inhibition ≥40 (n=20)			%inhibition <40 (n=16)	%inhibition ≥40 (n=20)
Peptides	Median (25th, 75th)	Median (25th, 75th)	P value		Median (25th, 75th)	Median (25th, 75th)	P value
S14-33	9.62 (6.49, 10.87)	9.73 (6.80, 11.45)	0.774		7.56 (6.49, 9.33)	7.95 (7.20, 8.74)	0.799
S24-43	8.43 (6.34, 9.57)	7.68 (5.77, 9.75)	0.679		8.36 (7.90, 8.72)	8.06 (7.19, 8.71)	0.556
S34-53	8.08 (5.54, 8.94)	8.62 (5.56, 10.01)	0.484		7.38 (7.03, 7.73)	7.34 (7.13, 7.85)	0.987
S44-63	10.84 (9.06, 11.88)	11.23 (8.67, 12.35)	0.545		9.47 (8.82, 9.80)	9.41 (8.81, 9.97)	0.836
S55-68	7.90 (5.47, 9.58)	7.45 (4.04, 10.17)	0.75		8.82 (7.91, 9.27)	8.47 (7.45, 9.27)	0.514
S64-83	4.77 (2.28, 7.15)	6.93 (4.65, 8.07)	0.143		5.84 (5.56, 6.74)	6.64 (5.70, 7.33)	0.248
S74-97	10.91 (9.10, 12.09)	11.91 (8.58, 13.03)	0.556		9.52 (8.44, 11.32)	10.76 (9.40, 11.29)	0.494
S94-113	10.49 (9.25, 11.45)	11.42 (9.14, 12.91)	0.324		10.73 (9.83, 11.63)	11.10 (10.42, 11.66)	0.504
S109-123	10.20 (8.85, 11.68)	10.74 (7.71, 11.57)	0.738		14.70 (14.40, 15.09)	14.66 (14.04, 14.81)	0.203
S117-135	10.47 (8.87, 11.33)	11.17 (7.79, 11.73)	0.702		16.22 (15.91, 16.51)	16.18 (15.65, 16.65)	0.679
S134-153	12.83 (12.04, 14.11)	13.34 (11.95, 14.33)	0.61		10.56 (9.68, 12.14)	11.98 (9.21, 12.67)	0.408
S144-163	10.06 (7.87, 11.22)	10.68 (7.47, 11.63)	0.599		9.97 (9.65, 10.20)	9.98 (9.50, 10.37)	0.937
S159-170	10.06 (8.32, 11.10)	9.99 (7.18, 12.13)	0.911		9.11 (8.38, 10.03)	9.11 (8.62, 9.74)	0.787
S164-183	13.95 (10.95, 15.51)	14.45 (11.32, 15.37)	0.726		13.67 (12.44, 14.74)	13.86 (13.26, 14.42)	0.567
S174-193	9.03 (6.87, 10.09)	9.81 (7.35, 11.04)	0.258		12.02 (11.82, 12.14)	12.06 (11.79, 12.29)	0.644
S184-213	13.14 (11.05, 14.17)	12.58 (9.01, 13.89)	0.567		11.75 (10.80, 13.43)	11.90 (11.00, 12.95)	0.975
S203-226	9.72 (7.45, 10.61)	10.16 (7.20, 11.91)	0.454		7.83 (7.31, 8.72)	8.44 (7.60, 10.03)	0.111
S214-233	7.10 (3.97, 8.78)	6.06 (0.95, 9.16)	0.691		6.27 (2.56, 6.81)	5.95 (3.68, 7.59)	0.962
S223-243	12.16 (11.26, 13.68)	11.88 (10.09, 13.32)	0.577		9.91 (8.91, 11.41)	9.11 (8.05, 10.99)	0.34
S234-253	11.83 (9.30, 12.73)	11.44 (8.94, 12.85)	0.949		10.79 (9.41, 11.90)	10.36 (9.72, 12.25)	0.949
S244-263	14.78 (14.63, 15.06)	14.89 (14.16, 15.21)	0.873		12.86 (12.26, 13.38)	13.22 (12.09, 13.60)	0.679
S254-273	6.30 (3.09, 7.73)	6.32 (2.01, 9.34)	0.861		9.88 (9.68, 10.46)	9.92 (9.33, 10.22)	0.435
S264-283	8.73 (7.16, 9.81)	8.21 (5.13, 10.43)	0.799		13.44 (13.02, 13.75)	13.37 (12.93, 13.57)	0.514
S274-293	8.83 (6.88, 9.33)	8.72 (5.85, 10.18)	0.656		7.80 (7.41, 8.18)	7.63 (7.08, 8.19)	0.679
S284-303	9.73 (7.18, 10.76)	10.76 (7.74, 13.23)	0.286		8.75 (8.30, 9.84)	10.02 (8.44, 11.21)	0.126
S291-313	11.83 (8.86, 12.27)	12.02 (8.96, 12.93)	0.364		10.10 (9.36, 10.71)	10.07 (9.66, 10.99)	0.633
S304-323	11.45 (8.82, 12.45)	12.13 (8.81, 12.94)	0.726		13.31 (13.08, 13.59)	13.28 (12.86, 13.57)	0.691
S320-338	9.68 (8.49, 10.48)	10.51 (7.26, 11.43)	0.588		9.56 (8.81, 9.79)	9.95 (9.22, 10.07)	0.208
S334-353	4.70 (3.78, 6.46)	5.84 (0.80, 8.41)	0.702		4.01 (0.02, 5.22)	4.57 (0.26, 5.92)	0.633
S344-365	11.29 (9.26, 11.97)	11.34 (9.17, 12.31)	0.874		12.33 (12.04, 12.50)	12.33 (11.73, 12.60)	0.962
S365-378	14.47 (13.92, 15.10)	14.21 (13.81, 15.20)	0.504		12.59 (11.94, 13.62)	12.48 (11.72, 13.20)	0.622
S381-403	12.48 (10.07, 12.97)	12.89 (9.63, 13.48)	0.324		11.72 (11.21, 12.46)	12.10 (11.41, 12.92)	0.272
S394-418	11.63 (9.97, 12.35)	11.60 (8.20, 12.91)	0.987		9.73 (9.01, 11.00)	9.64 (9.00, 10.47)	0.567
S401-425	8.22 (6.89, 9.13)	8.83 (6.38, 10.56)	0.373		5.53 (4.17, 6.94)	6.06 (4.36, 7.39)	0.545
S414-443	11.27 (9.01, 12.91)	12.55 (9.10, 13.70)	0.39		10.16 (8.92, 11.77)	10.91 (10.23, 12.06)	0.316
S434-453	9.36 (6.36, 11.42)	9.84 (6.94, 11.44)	0.924		7.02 (5.73, 9.22)	6.76 (4.07, 9.24)	0.622
S444-473	8.29 (6.42, 9.20)	8.79 (5.73, 10.01)	1		10.69 (10.48, 10.88)	10.52 (9.98, 10.91)	0.356
S464-483	7.94 (6.50, 9.39)	9.41 (6.16, 11.44)	0.226		9.57 (9.15, 9.89)	9.82 (9.21, 10.38)	0.265
S474-493	10.97 (8.47, 11.72)	10.97 (8.96, 13.09)	0.504		10.06 (8.24, 11.49)	9.77 (8.80, 12.41)	0.61
S484-505	5.49 (1.63, 7.05)	5.32 (0.80, 7.62)	0.799		6.94 (6.69, 7.90)	6.51 (3.79, 8.18)	0.373
S494-513	2.97 (0.16, 5.41)	1.95 (0.80, 4.29)	0.567		2.98 (0.02, 6.05)	1.21 (0.00, 6.13)	0.949
S504-528	14.42 (13.12, 15.55)	15.30 (12.22, 16.70)	0.435		14.33 (12.82, 16.08)	15.32 (14.23, 15.84)	0.339
S519-543	11.88 (9.06, 13.11)	11.35 (9.33, 12.53)	0.656		10.81 (10.51, 11.11)	11.03 (10.21, 11.43)	0.494
S534-553	10.91 (8.46, 12.28)	10.96 (8.11, 13.23)	0.899		9.94 (9.49, 11.01)	10.01 (9.18, 10.99)	0.962
S544-573	10.33 (8.33, 12.31)	11.07 (8.20, 13.74)	0.545		9.57 (8.27, 10.75)	10.37 (8.60, 11.62)	0.324
S564-583	9.35 (7.77, 10.84)	9.87 (7.52, 11.10)	0.75		7.06 (6.83, 9.16)	7.99 (7.27, 8.61)	0.239
S574-603	9.09 (6.39, 10.38)	9.47 (6.54, 10.51)	0.738		6.92 (6.07, 7.93)	7.80 (6.94, 8.59)	0.089
S594-623	8.35 (6.11, 10.27)	7.71 (5.14, 10.26)	0.316		7.73 (7.17, 8.90)	6.66 (6.04, 8.76)	0.126
S614-633	9.40 (7.94, 10.20)	10.55 (8.37, 11.53)	0.065		9.69 (8.91, 9.91)	10.17 (9.59, 10.78)	0.014
S624-653	10.98 (8.26, 11.49)	10.57 (8.67, 11.51)	0.874		10.99 (10.65, 11.18)	10.74 (10.17, 10.92)	0.234
S644-668	15.47 (12.44, 16.33)	15.91 (12.93, 17.57)	0.279		14.42 (13.54, 15.13)	14.88 (13.88, 15.53)	0.286
S650-674	10.61 (9.46, 12.28)	11.85 (7.84, 12.62)	0.726		9.88 (9.16, 10.68)	9.65 (8.43, 11.27)	0.975
S673-688	5.34 (2.33, 8.76)	6.73 (5.21, 8.29)	0.265		7.92 (4.50, 8.17)	7.44 (4.92, 8.06)	0.679
S685-699	8.60 (6.04, 9.79)	8.38 (5.90, 9.96)	0.911		11.76 (11.46, 12.06)	11.92 (11.59, 12.08)	0.644
S699-710	5.72 (3.80, 7.72)	5.78 (4.42, 8.43)	0.484		5.04 (2.80, 6.55)	5.64 (2.95, 6.46)	0.61
S726-745	10.12 (5.27, 11.69)	10.06 (6.84, 11.68)	0.633		10.16 (9.56, 11.07)	10.17 (9.35, 11.17)	0.738
S746-765	14.98 (12.27, 15.64)	15.69 (13.55, 16.75)	0.265		14.29 (13.64, 14.58)	14.60 (14.25, 15.71)	0.092
S756-780	9.71 (7.89, 10.58)	10.30 (7.85, 11.35)	0.34		8.11 (6.64, 9.84)	8.99 (8.34, 9.88)	0.066
S764-788	10.26 (8.61, 11.00)	10.16 (7.63, 11.47)	0.949		7.32 (5.67, 8.67)	8.27 (6.71, 9.35)	0.245
S776-800	10.77 (8.62, 12.34)	12.39 (9.36, 13.89)	0.143		11.53 (10.65, 12.44)	11.63 (11.00, 13.09)	0.39
S791-815	10.44 (8.46, 11.45)	11.04 (8.21, 12.19)	0.524		9.46 (8.84, 9.95)	9.91 (9.63, 10.98)	0.08
S801-825	11.08 (8.20, 12.64)	11.87 (8.08, 13.60)	0.364		9.50 (8.51, 12.05)	10.26 (9.24, 11.05)	0.514
S811-835	11.43 (9.67, 12.98)	12.34 (10.35, 13.23)	0.567		10.25 (9.88, 10.57)	10.65 (10.07, 10.97)	0.324
S826-845	8.98 (7.38, 9.79)	9.93 (6.06, 11.19)	0.484		8.10 (7.12, 9.80)	8.02 (7.03, 8.97)	0.924
S836-855	15.49 (12.33, 17.19)	14.63 (12.43, 16.97)	0.975		15.03 (13.02, 15.92)	14.62 (14.33, 16.21)	0.962
S855-875	7.74 (5.88, 8.70)	7.70 (6.24, 9.07)	0.762		7.03 (6.28, 7.67)	7.56 (6.84, 8.13)	0.181
S866-880	14.43 (14.18, 14.66)	14.35 (13.98, 14.83)	0.861		13.75 (13.56, 13.98)	13.88 (13.50, 14.25)	0.924
S880-893	3.02 (0.25, 6.47)	4.10 (1.74, 7.96)	0.324		10.36 (10.09, 10.65)	10.46 (10.06, 10.70)	0.702
S894-904	1.28 (0.32, 5.29)	3.01 (1.52, 5.96)	0.279		8.21 (8.00, 8.39)	8.36 (7.60, 8.74)	0.556
S905-915	14.33 (12.39, 14.81)	13.78 (12.86, 14.86)	0.874		12.28 (11.65, 13.61)	11.96 (11.20, 13.38)	0.577
S916-935	15.20 (13.52, 15.94)	15.71 (13.05, 16.29)	0.714		13.19 (12.89, 13.36)	13.26 (12.67, 13.49)	0.691
S926-947	10.22 (8.27, 11.25)	10.10 (8.29, 12.17)	0.567		9.60 (8.77, 10.71)	9.96 (8.57, 10.50)	0.774
S956-966	7.45 (5.15, 8.01)	7.37 (5.52, 9.45)	0.408		8.20 (7.63, 8.43)	8.35 (7.87, 8.98)	0.152
S966-995	10.65 (9.29, 12.66)	11.30 (8.96, 12.49)	0.774		8.52 (7.46, 10.44)	8.62 (7.82, 10.69)	0.679
S987-1000	8.51 (6.64, 9.05)	7.56 (5.07, 9.78)	0.726		8.10 (6.05, 8.34)	7.30 (5.11, 8.41)	0.504
S996-1015	1.31 (0.25, 3.94)	1.42 (-2.01, 3.63)	0.644		0.11 (-0.15, 3.09)	0.01 (-0.46, 2.39)	0.435
S1006-1035	12.50 (10.66, 13.08)	12.63 (9.59, 13.97)	1		13.29 (12.89, 13.61)	13.11 (12.68, 13.79)	0.588
S1036-1056	10.81 (9.15, 12.57)	12.03 (8.97, 13.37)	0.484		10.71 (9.71, 12.45)	11.53 (10.37, 12.83)	0.39
S1052-1062	8.96 (7.57, 9.54)	8.25 (5.98, 10.48)	0.667		8.11 (7.74, 8.35)	8.14 (7.10, 8.71)	0.774
S1056-1085	15.50 (13.04, 16.83)	15.18 (12.14, 16.35)	0.702		14.68 (13.24, 15.78)	14.29 (13.45, 14.89)	0.514
S1074-1093	10.61 (8.77, 12.06)	11.40 (9.09, 12.38)	0.799		9.63 (8.49, 10.72)	9.59 (8.93, 10.17)	0.899
S1091-1102	7.92 (6.80, 9.38)	8.45 (5.50, 10.00)	0.504		8.45 (8.09, 8.98)	8.08 (7.61, 8.91)	0.239
S1096-1115	12.28 (10.96, 14.34)	12.68 (10.91, 13.73)	0.949		10.06 (8.76, 11.64)	10.79 (7.85, 11.95)	0.824
S1106-1125	8.92 (6.56, 10.61)	8.34 (7.10, 10.25)	0.679		8.84 (8.15, 10.08)	8.66 (7.89, 10.25)	0.987
S1136-1165	8.32 (6.00, 9.45)	8.84 (5.48, 10.89)	0.445		11.59 (11.45, 11.79)	11.88 (11.27, 12.02)	0.186
S1156-1175	10.72 (8.35, 11.24)	11.33 (7.69, 12.25)	0.484		9.65 (9.35, 9.83)	9.89 (9.19, 10.75)	0.426
S1166-1185	6.80 (3.50, 7.82)	7.05 (4.88, 8.32)	0.364		4.95 (3.40, 6.00)	5.21 (3.08, 6.50)	0.836
S1176-1195	8.45 (7.13, 9.49)	8.93 (5.27, 10.22)	0.656		6.80 (5.76, 7.88)	6.89 (5.37, 8.04)	0.886
S1186-1205	10.92 (8.99, 11.49)	11.05 (8.15, 12.26)	0.787		10.06 (9.10, 10.59)	9.83 (9.30, 10.44)	0.874
S1196-1220	4.74 (2.22, 6.52)	4.47 (1.11, 7.31)	0.799		4.36 (-0.31, 5.71)	2.80 (0.00, 6.28)	0.774
S1220-1235	11.36 (9.05, 12.84)	12.31 (8.74, 13.41)	0.408		12.78 (12.57, 13.20)	13.07 (12.57, 13.40)	0.399
S1236-1255	16.85 (14.46, 17.81)	16.42 (14.89, 18.69)	0.691		16.98 (16.35, 17.66)	17.34 (16.70, 17.60)	0.874
S1246-1273	14.38 (11.79, 15.75)	14.93 (11.26, 16.38)	0.445		12.66 (12.11, 13.86)	13.64 (12.02, 14.84)	0.265
M1-19	8.14 (6.52, 8.97)	6.43 (4.69, 9.25)	0.293		7.99 (7.25, 8.26)	7.33 (5.93, 8.31)	0.258
M11-28	8.64 (7.15, 9.97)	7.90 (5.13, 10.30)	0.911		13.80 (13.56, 14.15)	16.01 (14.13, 17.06)	0.002
M26-51	8.51 (5.97, 10.82)	8.10 (4.86, 10.50)	0.714		9.29 (8.37, 10.03)	8.97 (8.35, 9.64)	0.426
M53-70	6.19 (3.74, 8.48)	5.84 (3.36, 8.55)	0.874		11.36 (10.82, 11.51)	11.27 (10.98, 11.78)	0.937
M81-91	1.03 (-0.70, 5.74)	1.36 (-1.35, 2.24)	0.975		8.58 (8.16, 8.74)	8.75 (8.00, 8.97)	0.599
M94-110	4.11 (0.60, 7.35)	1.42 (-1.35, 7.01)	0.181		5.50 (4.58, 6.64)	3.26 (1.11, 5.58)	0.23
M108-119	14.65 (14.32, 14.93)	14.45 (14.17, 15.09)	0.987		12.90 (12.68, 13.62)	13.25 (12.41, 13.69)	0.799
M119-135	9.00 (6.71, 10.68)	10.66 (7.55, 11.26)	0.161		8.00 (7.01, 10.25)	9.06 (8.25, 11.04)	0.181
M133-150	10.72 (8.19, 12.27)	11.14 (7.74, 12.57)	0.622		10.45 (9.79, 11.23)	10.66 (10.05, 11.11)	0.75
M141-166	17.15 (14.26, 17.96)	16.44 (14.36, 18.75)	0.667		16.19 (15.27, 17.00)	16.34 (15.51, 16.78)	0.975
M165-190	1.10 (0.20, 5.20)	2.08 (-0.05, 4.28)	0.567		0.06 (-0.17, 3.17)	0.22 (-0.07, 3.50)	0.702
M183-196	8.25 (7.54, 9.45)	8.49 (5.48, 9.77)	0.679		7.72 (7.18, 8.51)	6.98 (5.19, 8.03)	0.098
M198-222	14.44 (14.18, 14.99)	14.63 (14.17, 15.09)	0.774		12.60 (11.90, 13.81)	13.13 (11.82, 14.31)	0.61
N1-25	7.88 (5.47, 8.50)	8.38 (5.70, 9.42)	0.258		6.60 (5.91, 7.45)	7.10 (6.23, 8.14)	0.426
N34-47	9.58 (7.60, 10.93)	9.79 (6.98, 11.17)	0.738		8.97 (8.24, 10.66)	9.65 (8.60, 10.57)	0.474
N45-65	7.71 (6.57, 8.50)	8.01 (5.54, 9.69)	0.524		7.79 (7.44, 8.25)	8.00 (7.30, 8.46)	0.924
N65-87	14.29 (13.85, 15.19)	14.47 (13.93, 15.03)	0.774		12.32 (11.94, 13.54)	12.97 (11.61, 13.75)	0.691
N81-102	10.55 (9.03, 11.81)	11.34 (7.85, 12.25)	0.702		9.21 (8.83, 9.83)	9.54 (8.65, 10.29)	0.622
N100-123	8.06 (6.82, 9.47)	8.60 (5.80, 10.56)	0.949		9.57 (9.13, 9.99)	9.61 (9.06, 10.40)	0.836
N127-146	14.86 (14.18, 15.39)	14.67 (14.29, 15.62)	0.762		14.43 (14.20, 14.80)	14.31 (14.01, 14.77)	0.454
N149-176	8.53 (7.47, 10.09)	9.23 (4.55, 11.75)	0.61		8.86 (8.44, 9.35)	8.72 (7.76, 9.33)	0.426
N173-189	3.96 (0.04, 8.06)	4.90 (1.56, 6.75)	0.874		3.63 (0.06, 5.90)	0.85 (0.23, 5.31)	0.484
N187-213	7.69 (5.75, 8.57)	7.40 (5.31, 9.21)	0.872		5.68 (3.45, 6.40)	4.29 (0.24, 6.59)	0.545
N215-244	12.76 (10.47, 13.54)	13.31 (10.35, 14.63)	0.426		12.79 (11.25, 13.64)	13.21 (11.64, 14.98)	0.308
N237-260	11.41 (9.30, 12.44)	13.13 (10.36, 14.55)	0.086		10.89 (10.14, 11.87)	12.33 (11.26, 13.24)	0.007
N257-280	10.87 (8.48, 12.35)	11.46 (8.20, 12.64)	0.811		9.51 (9.07, 10.05)	9.54 (9.08, 10.51)	0.524
N289-305	9.69 (8.22, 10.56)	9.84 (6.47, 11.78)	0.679		12.78 (12.46, 12.96)	12.79 (12.27, 13.12)	0.836
N297-319	12.34 (9.81, 13.21)	12.36 (9.89, 13.23)	0.849		10.87 (10.29, 11.85)	10.63 (10.38, 11.59)	0.633
N311-338	12.34 (10.88, 13.17)	12.11 (10.74, 13.17)	0.726		10.86 (9.77, 11.59)	10.55 (9.82, 11.74)	0.75
N321-346	9.72 (7.22, 10.44)	9.15 (6.34, 10.50)	0.588		8.82 (8.22, 9.44)	9.00 (7.36, 10.22)	0.702
N344-369	10.56 (8.00, 11.18)	11.33 (7.57, 12.45)	0.293		10.61 (10.13, 11.02)	10.80 (10.06, 11.22)	0.61
N358-386	11.74 (10.21, 12.37)	11.84 (9.71, 13.75)	0.545		11.55 (10.90, 12.05)	11.91 (11.15, 12.62)	0.286
N382-411	12.61 (11.77, 13.95)	13.56 (11.77, 13.83)	0.633		10.78 (10.30, 12.22)	11.75 (10.41, 12.66)	0.373
