# Supplementary material for: Pre-Existing Cross-Reactive Antibody Responses Do Not Significantly Impact Inactivated COVID-19 Vaccine-Induced Neutralization
Source: Front Immunol. 2021 Nov 19;12:772511. doi: 10.3389/fimmu.2021.772511 (PMC8640209; doi:10.3389/fimmu.2021.772511)
Supplement: Supplementary Table 2 — The antibody responses (IgG and IgM) in post-vaccination sera. Fluorescence readings are logarithmically processed. [file Table_2.xlsx]

## Sheet: Suppl Table 2
	IgG				IgM
	%inhibition <40 (n=16)	%inhibition ≥40 (n=20)			%inhibition <40 (n=16)	%inhibition ≥40 (n=20)
Peptides	Median (25th, 75th)	Median (25th, 75th)	P value		Median (25th, 75th)	Median (25th, 75th)	P value
S14-33	9.37 (7.18, 10.73)	9.41 (6.66, 10.53)	0.874		6.90 (6.30, 7.82)	7.56 (6.18, 8.58)	0.332
S24-43	7.58 (5.97, 9.17)	8.06 (5.39, 9.74)	1		8.15 (7.63, 8.70)	8.46 (7.30, 8.81)	0.726
S34-53	7.73 (5.68, 8.72)	8.10 (5.77, 9.57)	0.381		7.39 (5.59, 7.84)	7.72 (6.76, 7.92)	0.272
S44-63	10.70 (9.58, 11.99)	11.35 (8.59, 12.04)	0.899		9.44 (9.04, 9.77)	9.44 (8.56, 9.91)	0.949
S55-68	6.09 (5.22, 9.34)	8.54 (5.32, 10.07)	0.293		8.39 (8.03, 8.95)	8.66 (7.92, 9.41)	0.484
S64-83	4.90 (0.96, 7.42)	6.77 (4.30, 7.99)	0.186		6.16 (3.95, 7.41)	6.39 (4.67, 7.94)	0.535
S74-97	10.80 (9.11, 11.44)	10.63 (8.87, 12.62)	0.656		10.01 (8.62, 11.31)	10.88 (9.37, 12.28)	0.233
S94-113	10.25 (8.96, 11.16)	11.37 (9.07, 12.84)	0.203		10.67 (9.92, 11.79)	11.49 (10.24, 11.93)	0.373
S109-123	10.12 (8.73, 11.92)	10.03 (7.43, 11.56)	0.464		14.72 (14.37, 15.13)	14.71 (14.20, 14.87)	0.238
S117-135	10.28 (8.69, 10.85)	10.24 (7.71, 11.47)	0.924		16.46 (16.15, 16.81)	16.25 (16.08, 16.65)	0.226
S134-153	13.19 (12.58, 14.31)	12.56 (11.42, 13.82)	0.083		11.37 (10.04, 12.57)	10.76 (9.75, 12.40)	0.399
S144-163	10.15 (8.46, 10.86)	10.21 (8.17, 11.56)	0.679		10.08 (9.64, 10.38)	9.94 (9.26, 10.45)	0.726
S159-170	10.10 (7.62, 11.71)	9.40 (7.69, 11.59)	0.799		9.25 (8.46, 10.21)	9.12 (8.41, 10.17)	0.874
S164-183	14.20 (12.67, 15.19)	14.07 (12.23, 15.69)	0.836		13.74 (12.30, 14.73)	14.02 (13.28, 14.96)	0.293
S174-193	9.41 (7.31, 10.10)	10.12 (7.56, 11.22)	0.152		12.17 (11.72, 12.36)	12.29 (11.90, 12.59)	0.484
S184-213	12.27 (10.33, 14.44)	12.47 (9.47, 13.91)	0.633		12.09 (10.28, 13.25)	11.84 (11.11, 13.47)	0.962
S203-226	9.47 (7.78, 10.90)	10.27 (7.87, 11.63)	0.524		7.73 (6.90, 8.72)	8.93 (8.09, 10.19)	0.045
S214-233	6.50 (-0.51, 8.40)	5.71 (1.68, 8.61)	0.811		6.50 (1.46, 7.95)	6.25 (1.16, 7.74)	0.987
S223-243	12.70 (11.89, 12.99)	11.43 (9.98, 13.41)	0.214		10.18 (9.77, 10.46)	8.99 (7.73, 10.79)	0.104
S234-253	11.32 (10.12, 12.57)	12.51 (8.50, 13.17)	0.408		11.21 (9.51, 12.25)	11.20 (9.60, 12.63)	0.535
S244-263	14.49 (14.29, 14.92)	14.46 (13.97, 14.96)	0.787		13.10 (12.44, 13.69)	12.76 (12.13, 13.40)	0.504
S254-273	6.14 (2.36, 8.57)	6.42 (2.52, 9.23)	0.849		10.00 (9.72, 10.48)	10.20 (9.93, 10.58)	0.252
S264-283	7.75 (5.50, 9.83)	8.88 (7.39, 10.79)	0.135		13.62 (12.77, 14.12)	13.19 (12.77, 13.37)	0.17
S274-293	8.24 (6.40, 9.42)	8.65 (6.03, 9.62)	0.899		7.81 (5.65, 8.17)	7.86 (6.57, 8.42)	0.987
S284-303	9.62 (7.39, 10.92)	10.35 (7.95, 12.80)	0.301		9.09 (8.18, 9.51)	9.46 (8.00, 10.86)	0.504
S291-313	11.29 (10.08, 12.14)	11.48 (9.08, 13.15)	0.514		10.15 (9.52, 10.82)	10.38 (9.80, 11.04)	0.656
S304-323	11.05 (9.24, 12.72)	11.55 (9.04, 12.99)	0.824		13.33 (13.02, 13.61)	13.45 (13.10, 13.76)	0.556
S320-338	9.71 (7.97, 10.45)	9.38 (7.23, 11.11)	0.949		9.60 (8.92, 9.78)	9.61 (8.71, 10.05)	0.824
S334-353	5.29 (2.30, 7.10)	3.38 (1.31, 6.65)	0.245		5.13 (1.48, 6.35)	2.55 (0.15, 5.22)	0.089
S344-365	11.11 (9.22, 11.95)	11.32 (8.51, 12.31)	0.874		12.23 (11.78, 12.60)	12.29 (11.93, 12.61)	0.714
S365-378	14.76 (14.45, 15.26)	14.38 (13.77, 14.82)	0.148		12.86 (12.15, 13.50)	12.50 (11.73, 13.02)	0.203
S381-403	11.51 (10.05, 12.47)	12.25 (9.66, 13.38)	0.435		11.63 (11.37, 12.30)	12.30 (11.57, 12.99)	0.086
S394-418	11.64 (10.22, 12.27)	11.64 (8.79, 12.51)	0.975		10.19 (9.23, 10.94)	9.51 (8.99, 10.69)	0.426
S401-425	8.81 (7.36, 10.18)	8.07 (6.67, 9.29)	0.348		6.55 (6.02, 7.65)	5.59 (4.87, 6.98)	0.125
S414-443	11.49 (10.13, 13.45)	11.98 (9.62, 14.32)	0.644		10.88 (9.82, 12.86)	11.38 (9.94, 12.50)	0.799
S434-453	10.29 (8.59, 11.82)	9.15 (7.29, 11.93)	0.252		7.14 (5.97, 9.21)	7.36 (4.09, 8.14)	0.726
S444-473	8.21 (5.42, 10.43)	8.21 (6.05, 10.74)	0.849		10.71 (10.02, 11.07)	10.57 (10.25, 11.24)	0.787
S464-483	7.68 (5.78, 10.05)	8.10 (5.89, 10.71)	0.524		9.81 (9.32, 9.97)	9.66 (8.63, 10.30)	0.848
S474-493	10.29 (8.66, 12.14)	9.81 (8.09, 11.44)	0.545		9.82 (7.78, 11.27)	9.55 (8.47, 11.56)	0.545
S484-505	1.86 (-0.61, 6.83)	1.89 (0.58, 7.26)	0.774		6.95 (5.39, 8.16)	6.90 (5.67, 8.07)	0.774
S494-513	0.65 (-0.95, 2.33)	0.71 (-2.05, 2.58)	0.874		1.64 (0.22, 6.28)	1.28 (0.26, 4.47)	0.627
S504-528	14.37 (13.59, 15.15)	14.45 (12.07, 16.74)	0.504		14.69 (13.52, 16.34)	14.97 (14.40, 15.84)	0.702
S519-543	11.48 (9.17, 12.49)	11.55 (9.24, 12.64)	0.962		10.80 (10.22, 11.11)	11.11 (10.17, 11.51)	0.166
S534-553	11.65 (8.19, 12.43)	10.32 (9.01, 12.49)	0.849		10.04 (9.81, 11.20)	10.39 (9.59, 10.88)	0.911
S544-573	11.24 (8.94, 12.45)	13.10 (12.18, 14.64)	0.003		10.17 (8.90, 10.95)	11.93 (9.91, 12.95)	0.018
S564-583	9.57 (8.03, 10.89)	10.95 (9.80, 12.01)	0.048		7.90 (6.79, 8.91)	8.68 (7.94, 9.85)	0.088
S574-603	9.41 (7.17, 11.59)	12.71 (11.33, 14.58)	0.002		7.41 (6.19, 10.83)	12.39 (10.79, 13.68)	0
S594-623	7.75 (7.15, 9.52)	8.43 (5.03, 9.46)	0.679		7.83 (7.07, 8.39)	7.78 (5.67, 8.23)	0.265
S614-633	9.00 (7.18, 10.72)	10.29 (7.48, 11.75)	0.426		9.72 (9.30, 10.21)	10.13 (9.63, 10.53)	0.245
S624-653	10.44 (8.24, 11.22)	10.60 (9.01, 12.17)	0.332		11.05 (10.52, 11.23)	10.99 (10.82, 11.50)	0.272
S644-668	15.29 (13.35, 16.38)	15.01 (12.71, 16.18)	0.599		14.45 (13.70, 15.40)	13.77 (12.62, 14.89)	0.239
S650-674	11.40 (9.35, 12.45)	11.05 (8.60, 12.99)	0.799		10.07 (9.37, 11.12)	10.03 (7.21, 11.09)	0.622
S673-688	3.49 (0.79, 6.67)	6.31 (3.99, 9.07)	0.116		5.78 (3.75, 7.34)	7.28 (5.60, 8.18)	0.119
S685-699	7.44 (6.14, 8.58)	6.39 (4.33, 9.31)	0.702		11.67 (11.52, 12.03)	11.68 (11.41, 12.03)	0.774
S699-710	6.46 (3.02, 7.80)	4.54 (1.38, 7.27)	0.114		5.79 (5.27, 7.02)	4.74 (1.13, 5.27)	0.101
S726-745	10.51 (7.27, 11.50)	10.24 (7.69, 12.56)	0.408		10.66 (9.60, 11.23)	10.81 (9.43, 12.40)	0.426
S746-765	14.57 (12.94, 15.30)	15.09 (13.63, 16.64)	0.203		14.41 (13.29, 14.99)	14.90 (14.39, 15.84)	0.065
S756-780	9.79 (7.68, 11.34)	10.78 (8.60, 12.94)	0.239		8.61 (7.21, 10.61)	9.45 (8.50, 12.30)	0.052
S764-788	10.11 (8.45, 11.02)	10.63 (8.66, 11.25)	0.588		7.87 (6.74, 9.94)	8.85 (7.71, 10.95)	0.166
S776-800	10.78 (9.65, 12.71)	12.50 (10.00, 14.09)	0.045		11.80 (10.56, 12.72)	12.23 (11.75, 12.92)	0.135
S791-815	10.58 (8.41, 11.33)	11.54 (8.35, 12.98)	0.119		9.30 (8.92, 9.86)	9.72 (8.87, 10.70)	0.203
S801-825	12.00 (10.96, 13.68)	13.05 (9.89, 14.18)	0.39		9.84 (8.72, 11.12)	10.26 (9.31, 11.10)	0.702
S811-835	11.60 (10.60, 13.53)	12.88 (11.19, 14.03)	0.293		10.41 (10.07, 11.09)	11.09 (10.66, 11.41)	0.054
S826-845	8.75 (5.47, 10.87)	9.25 (6.55, 10.96)	0.61		7.55 (7.14, 10.11)	8.09 (7.24, 9.24)	0.987
S836-855	15.87 (15.03, 17.05)	15.88 (13.25, 18.08)	0.849		15.44 (14.37, 16.75)	15.78 (14.81, 16.69)	0.738
S855-875	8.01 (5.89, 8.57)	8.39 (6.43, 9.44)	0.214		7.16 (6.80, 7.91)	7.44 (6.79, 8.67)	0.545
S866-880	14.55 (14.34, 14.74)	14.11 (13.99, 14.76)	0.095		13.85 (13.51, 14.17)	13.58 (13.53, 14.00)	0.272
S880-893	5.76 (1.81, 6.70)	6.55 (3.25, 8.41)	0.279		10.41 (10.09, 10.76)	10.36 (10.19, 10.70)	1
S894-904	2.17 (-0.36, 5.21)	2.54 (0.99, 4.40)	0.588		8.61 (8.08, 8.95)	8.37 (8.05, 8.65)	0.181
S905-915	13.79 (13.62, 14.23)	13.24 (12.35, 14.26)	0.126		12.47 (11.37, 13.60)	11.52 (10.77, 12.89)	0.181
S916-935	15.17 (13.79, 15.78)	15.54 (12.94, 16.35)	0.726		13.32 (12.74, 13.57)	13.32 (12.84, 13.59)	0.811
S926-947	9.78 (8.45, 10.63)	10.88 (7.90, 11.98)	0.356		9.42 (8.71, 10.08)	10.08 (9.33, 10.29)	0.092
S956-966	6.60 (3.15, 8.55)	7.96 (5.84, 9.43)	0.08		8.19 (7.97, 8.62)	8.61 (8.06, 9.00)	0.101
S966-995	11.69 (9.75, 12.44)	10.79 (9.15, 11.90)	0.258		8.71 (7.74, 9.83)	8.75 (7.90, 9.99)	0.644
S987-1000	8.22 (6.12, 9.06)	8.41 (6.05, 9.03)	0.949		8.30 (6.26, 8.56)	8.10 (6.87, 8.55)	0.911
S996-1015	0.65 (-0.84, 1.61)	1.12 (-0.78, 2.30)	0.474		0.29 (-0.31, 3.66)	0.55 (0.07, 4.93)	0.426
S1006-1035	12.07 (10.40, 12.77)	12.41 (9.65, 14.16)	0.524		13.39 (12.99, 13.65)	13.64 (12.73, 14.10)	0.644
S1036-1056	10.99 (9.25, 12.40)	11.38 (8.80, 13.12)	0.799		11.23 (9.58, 12.71)	10.75 (9.61, 12.13)	0.567
S1052-1062	8.74 (6.83, 9.46)	8.92 (6.55, 9.77)	0.861		7.98 (7.26, 8.42)	7.94 (7.10, 8.54)	0.949
S1056-1085	15.29 (13.99, 16.73)	15.10 (12.31, 16.09)	0.656		14.79 (13.09, 16.00)	14.29 (13.63, 15.23)	0.726
S1074-1093	10.88 (8.86, 12.53)	11.57 (9.26, 12.29)	0.824		10.19 (8.72, 10.86)	9.81 (9.04, 10.30)	0.599
S1091-1102	6.46 (3.91, 8.87)	7.30 (5.52, 9.94)	0.426		7.94 (4.05, 8.96)	8.44 (6.39, 8.91)	0.702
S1096-1115	12.57 (11.98, 13.53)	12.03 (10.67, 13.05)	0.176		10.81 (9.03, 11.63)	10.11 (8.33, 11.60)	0.474
S1106-1125	8.83 (6.60, 11.16)	12.17 (9.51, 14.31)	0.004		9.42 (8.10, 11.58)	13.18 (11.50, 14.43)	0.001
S1136-1165	8.62 (7.33, 10.71)	10.91 (8.17, 12.45)	0.052		11.75 (11.25, 11.98)	11.89 (11.38, 12.15)	0.504
S1156-1175	9.82 (8.57, 11.21)	10.55 (7.87, 12.05)	0.61		9.75 (9.42, 9.96)	9.74 (9.11, 10.35)	0.924
S1166-1185	6.61 (4.95, 8.02)	7.83 (5.54, 9.17)	0.279		5.70 (3.22, 6.68)	5.81 (2.20, 6.41)	0.667
S1176-1195	7.38 (5.71, 9.36)	6.97 (5.50, 9.49)	0.633		7.15 (5.78, 8.50)	6.67 (5.62, 8.16)	0.272
S1186-1205	10.67 (8.83, 10.95)	10.85 (8.15, 11.50)	0.399		9.84 (9.41, 10.43)	10.47 (9.70, 10.70)	0.186
S1196-1220	3.21 (0.46, 6.15)	6.47 (2.08, 8.29)	0.08		4.33 (0.30, 5.91)	4.50 (0.01, 5.66)	0.494
S1220-1235	11.39 (9.89, 12.16)	11.64 (9.18, 13.12)	0.435		12.81 (12.57, 13.18)	12.98 (12.36, 13.21)	0.874
S1236-1255	16.36 (14.80, 17.53)	15.96 (14.71, 17.98)	0.656		17.07 (16.31, 17.36)	17.18 (16.41, 17.65)	0.474
S1246-1273	14.36 (11.79, 15.32)	14.38 (12.25, 15.85)	0.702		12.86 (12.36, 13.97)	13.73 (12.28, 14.40)	0.232
M1-19	8.18 (5.85, 8.69)	8.06 (7.03, 9.66)	0.373		8.02 (7.21, 8.31)	8.11 (7.41, 8.76)	0.265
M11-28	8.61 (6.47, 9.92)	8.64 (5.63, 10.31)	0.726		14.04 (13.38, 16.79)	13.98 (13.59, 14.25)	0.504
M26-51	7.48 (6.28, 10.29)	8.33 (5.91, 10.47)	0.799		8.81 (7.87, 9.81)	9.49 (9.12, 10.15)	0.139
M53-70	6.09 (0.34, 8.12)	5.16 (0.99, 7.62)	0.975		11.44 (10.87, 11.72)	11.38 (10.87, 11.74)	0.848
M81-91	4.80 (-0.40, 7.20)	1.65 (0.48, 4.01)	0.203		8.79 (8.27, 8.94)	8.25 (7.82, 8.73)	0.17
M94-110	0.83 (-0.84, 6.06)	1.19 (0.27, 2.57)	0.924		3.48 (-0.16, 5.73)	1.20 (0.13, 5.44)	0.987
M108-119	14.43 (14.13, 14.66)	14.21 (13.93, 14.83)	0.504		13.33 (12.28, 13.67)	12.90 (12.30, 13.68)	0.61
M119-135	9.05 (7.29, 9.82)	9.82 (8.65, 11.49)	0.086		8.20 (7.48, 9.70)	9.36 (8.54, 10.49)	0.062
M133-150	11.01 (9.03, 11.44)	10.98 (8.96, 12.40)	0.545		10.63 (10.07, 11.10)	10.83 (10.14, 11.23)	0.886
M141-166	17.02 (15.17, 17.91)	16.58 (14.17, 18.03)	0.924		16.34 (15.15, 17.31)	16.23 (15.42, 16.85)	0.726
M165-190	2.56 (0.46, 5.27)	0.98 (-0.59, 4.10)	0.445		0.29 (0.07, 3.29)	0.55 (-0.12, 4.55)	0.714
M183-196	8.74 (8.11, 10.68)	9.44 (7.52, 9.92)	0.399		8.24 (7.16, 8.88)	8.01 (6.42, 8.38)	0.279
M198-222	14.44 (13.66, 15.09)	14.22 (13.58, 14.68)	0.364		13.00 (12.01, 13.79)	12.80 (11.72, 13.52)	0.556
N1-25	8.38 (6.07, 9.20)	8.28 (5.38, 9.49)	0.899		7.63 (6.55, 8.69)	7.42 (6.67, 9.04)	0.873
N34-47	9.23 (8.06, 11.02)	10.24 (7.39, 11.08)	0.588		9.07 (7.30, 11.12)	9.75 (8.68, 11.28)	0.252
N45-65	7.44 (6.06, 8.20)	7.97 (5.31, 9.39)	0.656		8.13 (7.69, 8.71)	7.96 (6.71, 8.28)	0.086
N65-87	14.49 (14.20, 15.07)	14.25 (13.50, 14.90)	0.197		12.94 (12.30, 13.41)	12.63 (11.49, 13.40)	0.316
N81-102	10.22 (8.62, 11.41)	10.89 (8.30, 11.90)	0.738		9.38 (8.86, 9.91)	9.27 (8.82, 9.91)	0.762
N100-123	7.13 (5.63, 8.62)	8.13 (6.34, 9.81)	0.192		9.55 (9.08, 9.94)	9.38 (8.65, 9.84)	0.435
N127-146	15.14 (14.71, 15.46)	14.91 (14.30, 15.41)	0.426		14.51 (14.27, 14.65)	14.37 (14.02, 14.47)	0.098
N149-176	8.19 (5.72, 10.48)	9.60 (3.96, 11.43)	0.656		8.85 (7.30, 9.57)	8.96 (6.37, 9.73)	0.975
N173-189	4.86 (1.38, 8.24)	6.59 (2.95, 8.38)	0.464		4.20 (0.20, 6.12)	0.36 (-0.19, 5.54)	0.214
N187-213	7.53 (4.86, 8.37)	8.08 (5.78, 8.87)	0.504		5.54 (4.19, 6.36)	5.96 (4.47, 7.35)	0.316
N215-244	12.88 (11.09, 13.70)	13.45 (11.19, 14.19)	0.39		12.95 (11.34, 13.85)	13.05 (12.16, 13.98)	0.656
N237-260	11.11 (9.52, 12.88)	12.57 (9.88, 13.69)	0.252		11.52 (10.55, 12.42)	12.05 (11.65, 12.36)	0.111
N257-280	10.75 (9.13, 12.13)	10.70 (8.12, 11.93)	0.524		9.77 (9.11, 10.49)	9.36 (8.64, 9.68)	0.158
N289-305	9.57 (6.97, 10.67)	9.43 (6.74, 11.13)	0.949		12.79 (12.15, 13.14)	12.68 (12.35, 13.06)	0.924
N297-319	11.66 (9.72, 12.59)	12.00 (9.06, 12.53)	0.762		10.82 (9.99, 11.59)	10.57 (9.88, 11.94)	0.849
N311-338	12.44 (11.59, 12.82)	11.76 (10.40, 13.16)	0.316		10.83 (9.87, 11.39)	10.52 (9.38, 11.38)	0.644
N321-346	9.43 (7.38, 11.04)	9.42 (8.45, 10.83)	0.75		8.98 (8.43, 9.49)	9.10 (8.11, 9.81)	0.874
N344-369	10.40 (8.36, 11.42)	11.28 (7.94, 12.01)	0.245		10.50 (10.02, 10.96)	10.91 (10.21, 11.14)	0.373
N358-386	11.20 (9.56, 12.89)	12.12 (9.52, 13.29)	0.331		11.78 (10.94, 12.56)	12.11 (11.23, 12.71)	0.535
N382-411	13.11 (12.42, 13.77)	13.03 (12.08, 14.30)	0.874		11.53 (10.43, 12.49)	11.34 (10.37, 12.48)	0.886
